# Supplementary material for: Bi-directional regulation of cognitive control by distinct prefrontal cortical output neurons to thalamus and striatum
Source: Nat Commun. 2021 Mar 31;12:1994. doi: 10.1038/s41467-021-22260-7 (PMC8012364; doi:10.1038/s41467-021-22260-7)
Supplement: Supplementary file 4 — Source Data [file 41467_2021_22260_MOESM4_ESM.xlsx]

## Sheet: Figure 1
Figure 1
Panel a
PFC-MDL
AP + 3 mm	Animal	Cells / mm2		Animal	Cells / mm2		AP + 2.76 mm	Animal	Cells / mm2		Animal	Cells / mm2		AP + 2.52 mm	Animal	Cells / mm2		Animal	Cells / mm2
M2	1	150.178	L 2/3	1	1		M2	1	123.99	L 2/3	1	0		M2	1	91.7335	L 2/3	1	0
	2	264.331		2	6			2	267.508		2	12			2	266.498		2	3
	3	298.835		3	0			3	184.792		3	11			3	231.034		3	13
ACC	1	203.87	L 5	1	146		ACC	1	158.963	L 5	1	87		ACC	1	67.5883	L 5	1	66
	2	172.04		2	251			2	229.713		2	262			2	184.427		2	251
	3	307.385		3	145			3	151.364		3	163			3	164.49		3	179
dPL	1	120.635	L 6	1	334		dPL	1	149.496	L 6	1	381		dPL	1	37.6986	L 6	1	170
	2	103.212		2	388			2	104.565		2	583			2	112.877		2	470
	3	68.4327		3	259			3	74.8916		3	369			3	126.365		3	345
vPL	1	75.2441					vPL	1	29.1678					vPL	1	29.5769
	2	34.5753						2	0						2	53.2364
	3	9.55306						3	49.3558						3	83.9134
IL	1	18.2896					IL	1	0					IL	1	0
	2	19.1969						2	0						2	0
	3	42.5176						3	0						3	31.726
Panel c
PFC-DMS
AP + 3 mm	Animal	Cells / mm2		Animal	Cells / mm2		AP + 2.76 mm	Animal	Cells / mm2		Animal	Cells / mm2		AP + 2.52 mm	Animal	Cells / mm2		Animal	Cells / mm2
M2	1	148.115	L 2/3	1	409		M2	1	202.857	L 2/3	1	181		M2	1	225.184	L 2/3	1	231
	2	187.336		2	428			2	289.528		2	381			2	135.899		2	273
	3	244.507		3	351			3	203.394		3	370			3	226.821		3	377
ACC	1	168.536	L 5	1	309		ACC	1	145.009	L 5	1	597		ACC	1	273.99	L 5	1	497
	2	217.647		2	368			2	332.454		2	410			2	178.354		2	282
	3	287.184		3	360			3	198.076		3	348			3	324.75		3	426
dPL	1	249.734	L 6	1	123		dPL	1	333.182	L 6	1	317		dPL	1	312.791	L 6	1	266
	2	266.494		2	189			2	328.512		2	198			2	180.537		2	164
	3	249.166		3	130			3	241.36		3	318			3	213.099		3	324
vPL	1	111.621					vPL	1	175.031					vPL	1	207.784
	2	142.861						2	139.893						2	161.311
	3	71.9633						3	85.7294						3	67.8677
IL	1	8.82374					IL	1	5.70853					IL	1	59.4197
	2	8.10102						2	1.36337						2	29.2593
	3	27.4643						3	22.8341						3	12.8278
Panel d
PFC-VMS
AP + 3 mm	Animal	Cells / mm2		Animal	Cells / mm2		AP + 2.76 mm	Animal	Cells / mm2		Animal	Cells / mm2		AP + 2.52 mm	Animal	Cells / mm2		Animal	Cells / mm2
M2	1	5.01002	L 2/3	1	132		M2	1	33.8643	L 2/3	1	217		M2	1	16.2317	L 2/3	1	314
	2	10.7165		2	136			2	11.1535		2	100			2	5.20415		2	105
	3	3.13563		3	115			3	0		3	159			3	4.60419		3	97
ACC	1	15.5666	L 5	1	184		ACC	1	116.197	L 5	1	328		ACC	1	45.4834	L 5	1	193
	2	16.8597		2	194			2	19.9511		2	154			2	11.4487		2	148
	3	37.9546		3	206			3	3.45027		3	127			3	29.5366		3	180
dPL	1	48.9509	L 6	1	58		dPL	1	182.12	L 6	1	94		dPL	1	104.148	L 6	1	81
	2	93.17		2	66			2	53.3699		2	24			2	43.549		2	39
	3	107.251		3	64			3	56.0297		3	11			3	114.833		3	57
vPL	1	130.258					vPL	1	398.773					vPL	1	154.003
	2	143.627						2	217.594						2	108.846
	3	257.094						3	148.613						3	207.858
IL	1	140.467					IL	1	336.592					IL	1	161.307
	2	207.125						2	244.622						2	131.57
	3	155.87						3	136.953						3	142.643
Panel e
dorsal mPFC double labeling
	Animal	# Cells
PFC-MDL	1	323
	2	110
PFC-DMS	1	204
	2	104
PFC-MDL+DMS	1	4
	2	2
GAD-67+	1	259
	2	141
Panel f
ventral mPFC double labeling
	Animal	# Cells
PFC-MDM	1	385
	2	292
PFC-VMS	1	313
	2	104
PFC-MDM+VMS	1	6
	2	1
GAD-67+	1	153
	2	102

## Sheet: Figure 2
Figure 2
Figure 2b
MDL
PPR1	1	1	1	1	1	1	1	1	1	1	1	1	1	1	1	1	1
PPR2	1.64515	1.98217	2.21985	3.15502	2.59886	2.99291	2.79251	1.64335	1.37104	1.46015	1.9286	1.50261	3.53644	2.16884	2.38679	1.15433	2.3219
PPR3	1.84224	1.95065	2.91674	4.91234	3.43589	3.52866	3.94349	1.94128	1.31234	1.4674	3.26407	3.43996	4.02601	2.23473	3.26128	2.07392	2.91074
PPR4	2.13472	1.84598	4.21336	4.85861	4.25017	4.71301	5.71436	2.04401	1.66637	1.47567	3.80668	2.72524	5.86188	2.60098	3.84107	2.06129	3.48323
PPR5	2.16833	1.98578	4.30989	6.08096	4.98059	5.89334	6.62669	2.07024	1.60909	1.74455	5.52421	3.81917	5.31522	3.08015	4.42866	1.79298	3.59637
MDM
1	1	1	1	1	1	1	1	1	1	1	1	1	1	1	1	1	1	1
1.46369	2.51633	2.79535	0.916465	1.23794	1.98799	2.33827	2.36081	2.0165	1.96348	1.19243	1.53144	2.21532	2.55534	1.6288	1.70959	2.06789	1.90663	1.53687
2.513	3.42842	3.51217	1.20181	1.16123	3.07677	3.56413	3.55277	2.51911	2.22144	2.58777	1.31901	2.53719	2.56242	2.0705	2.62332	2.25235	3.06797	1.89941
2.82092	3.97129	4.76119	1.62104	1.71799	3.53806	4.22176	4.97609	3.03207	2.80999	3.06249	2.38796	3.7667	3.36576	2.52099	2.44382	3.08242	2.71139	2.05395
2.91358	5.59994	4.66654	2.84207	1.9723	4.55472	6.30924	5.72758	3.91637	3.81235	3.55318	3.21973	4.74407	4.22868	2.46701	2.39566	2.78617	2.95578	2.0969
Figure 2d
DMS
PPR1	1	1	1	1	1	1	1	1	1	1	1	1	1	1	1	1	1	1	1	1	1
PPR2	1.21881	1.15749	1.00846	0.888651	0.901729	1.40897	0.888747	0.956396	2.18029	2.95475	1.58378	1.43991	0.480923	1.36611	1.04161	1.34547	1.08894	1.24583	1.06591	0.829389	1.20031
PPR3	1.39125	0.895778	0.942115	0.911052	0.963665	1.20758	0.405792	0.847967	1.69634	2.27407	2.19855	0.624975	0.13427	0.915694	0.790867	0.837055	0.233739	1.14937	0.803696	1.25933	0.594995
PPR4	1.25632	1.12196	0.766183	1.02935	1.46577	1.26364	0.252462	1.1622	2.12686	2.41769	1.4945	0.380895	0.134488	0.960681	0.989091	1.11911	0.137256	1.07417	0.902761	1.11124	0.633766
PPR5	1.08731	0.707566	0.708753	0.857322	1.12945	1.09369	0.241382	1.22938	1.33071	2.92232	1.12227	0.639354	0.153144	0.747219	0.826892	0.992561	0.258757	1.04269	0.681946	1.31284	0.648411
VMS
1	1	1	1	1	1	1	1	1	1	1	1	1	1	1	1	1	1	1	1	1	1	1
1.08755	1.32553	1.38868	1.33717	0.961082	0.624516	0.683611	1.20152	0.601321	0.726021	0.698304	2.31946	0.866931	1.12712	0.61818	0.849682	0.875249	0.777313	0.601094	0.630196	0.849682	0.875249	0.777313
1.09742	0.712327	1.45115	1.39769	0.675481	0.321325	0.523113	0.890529	0.332122	0.503417	0.325302	1.53787	0.811585	0.909944	0.732993	0.638994	0.573589	0.713498	0.733545	0.70574	0.638994	0.573589	0.713498
0.709103	0.862883	1.04985	0.792013	0.585121	0.547475	0.343795	0.792038	0.240002	0.4246	0.515747	1.44118	0.963858	0.781842	0.591908	0.411025	0.443687	0.862738	0.439004	0.557048	0.411025	0.443687	0.862738
0.80702	0.859129	1.01737	1.06348	0.433744	0.463113	0.435611	0.945267	0.268932	0.383123	0.385989	1.45821	0.6322	0.814458	0.58694	0.11315	0.289926	0.505003	0.477642	0.654321	0.11315	0.289926	0.505003
Figure 2e
MDL_R-Input	123.529	92.7618	142.375	157.291	93.2733	91.3202	93.2733	175.479	111.747	106.597	133.336	91.217	142.944	114.791	78.6133	49.3469	98.999	82.8857	53.9318
MDM_Rinput	238.085	108.124	120.811	191.773	119.629	158.203	143.89	143.909	111.709	182.058	252.838	125.183	170.959	149.575	118.262	137.944
Figure 2f
MDL_R-Input	25.2353	20.8217	18.7452	15.6175	16.0878	19.4688	16.0878	17.5263	15.8071	20.9494	26.2804	14.7806	24.9053	14.2258	13.3249	9.92128	24.0912	14.1558	12.0281
MDM_Rinput	29.2787	17.18	14.9504	22.9083	17.0978	26.8779	18.9769	18.6262	19.4666	32.8994	30.9859	35.515	28.1182	33.3269	20.385	14.4331
Figure 2i
MDL Burst						MDM Burst
Step1	step2	step3	step4	step5		Step1	step2	step3	step4	step5
0	40	80	100	100		0	40	60	80	80
0	0	20	60	80		0	60	80	80	80
0	0	0	0	0		0	0	60	60	60
0	0	60	60	60		0	80	40	100	100
0	0	0	60	60		0	80	60	40	40
0	100	100	80	100		0	40	40	60	80
0	0	100	80	60		0	60	60	80	80
0	40	40	40	40		0	40	40	60	80
0	0	40	40	60		0	40	60	40	60
0	0	40	40	40		0	20	40	40	40
0	0	40	20	20		0	60	60	60	80
0	60	60	100	120		0	40	40	60	60
0	80	100	60	60		0	60	60	60	80
0	40	60	80	80		0	40	40	40	40
0	60	60	60	80		0	20	20	20	20
						0	0	20	20	20
MDL Steady state						MDM Steady state
Step1	step2	step3	step4	step5		Step1	step2	step3	step4	step5
0	0	0	0	0		0	0	15	20	30
0	0	0	10	30		0	0	0	0	10
0	0	0	0	0		0	0	0	0	0
0	0	0	0	0		0	10	30	40	30
0	0	0	0	0		0	0	0	10	10
0	0	0	0	0		0	0	0	5	20
0	0	0	0	0		0	0	0	15	25
0	0	0	0	0		0	0	0	0	0
0	0	0	0	0		0	0	0	0	0
0	0	0	0	0		0	0	15	0	0
0	0	0	0	0		0	0	0	10	20
0	0	0	0	10		0	5	10	20	25
0	0	0	0	0		0	0	0	0	5
0	0	0	0	0		0	0	0	0	0
0	0	0	0	0		0	0	0	5	15
						0	0	0	0	0
Figure 2j
DMS						VMS
Step1	step2	step3	step4	step5		Step1	step2	step3	step4	step5
0	0	0	0	28		0	0	0	0	0
0	0	0	0	0		0	0	4	16	24
0	0	14	38	52		0	0	8	18	24
0	20	36	42	50		0	0	0	4	8
0	30	48	58	58		0	0	6	12	18
0	0	0	0	0		0	0	12	76	92
0	0	14	64	74		0	0	0	8	14
0	0	0	0	0		0	0	2	56	88
0	0	0	0	2		0	0	0	4	10
0	2	16	22	28		0	0	8	14	20
0	0	2	42	80		0	0	0	0	0
0	0	4	18	24		0	0	2	2	6
0	0	0	6	12		0	0	0	0	0
0	0	0	2	2		0	0	4	16	22
0	10	38	58	26		0	10	34	52	60
0	0	0	0	0		0	0	0	0	4
0	0	0	0	6		0	0	0	4	10
0	0	0	0	0		0	0	0	22	62
0	0	0	0	4		0	0	4	14	20
0	0	0	0	0		0	0	0	0	0
						0	0	0	0	4
						0	0	0	4	10
						0	0	0	22	62

## Sheet: Figure 3
Figure 3
Panel h							Panel i
PFC-MDL							PFC-MDL
Premature responses (%)	Animal	Saline	CNO (5 mg/kg)	CNO (10 mg/kg)			Omissions (%)	Animal	Saline	CNO (5 mg/kg)	CNO (10 mg/kg)
Delay 5 s	1	0.833333	0.813008	3.125			Delay 5 s	1	37.5	31.7073	32.8125
	2	2.99401	2.45399	0				2	7.18563	9.20245	36.4964
	3	1.78571	0	0				3	29.4643	46.3158	66.1765
	4	2.45902	0	1.17647				4	11.4754	20	36.4706
	5	5.21739	3.06122	4.7619				5	10.4348	6.12245	8.33333
	6	4.6875	0.819672	0				6	8.59375	6.55738	15.5172
	7	2.5641	0	4.90196				7	8.54701	19.2982	17.6471
	8	0.671141	3.33333	2.23881				8	4.02685	5.83333	8.95522
	9	0.990099	2.77778	2.38095				9	13.8614	6.48148	15.0794
	10	2.35294	0	1.36986				10	29.4118	26.6055	35.6164
	11	1.5873	1.81818	0				11	47.619	58.1818	58.209
Delay 7.5 s	1	14.1667	8.19672	11.1111			Delay 7.5 s	1	23.3333	16.3934	25.3968
	2	22.4242	12.1951	2.15827				2	10.303	6.09756	21.5827
	3	1.75439	1.06383	1.47059				3	20.1754	36.1702	51.4706
	4	8.87097	2	0				4	8.87097	24	32.9412
	5	22.6087	7.21649	6.89655				5	2.6087	14.433	8.04598
	6	19.685	22.314	4.31034				6	7.87402	11.5702	11.2069
	7	8.54701	10.7143	9				7	5.98291	13.3929	17
	8	24.5033	15.2542	6.76692				8	2.64901	5.08475	9.02256
	9	17.4757	14.2857	16.6667				9	3.8835	6.66667	5.55556
	10	10.5882	10.0917	7.04225				10	9.41176	23.8532	30.9859
	11	11.1111	5.35714	4.47761				11	28.5714	39.2857	38.806
Delay 12.5 s	1	43.3333	35.5372	47.2441			Delay 12.5 s	1	19.1667	6.61157	12.5984
	2	52.9762	45.4545	14.3885				2	14.881	11.5152	16.5468
	3	16.2162	1.08696	4.47761				3	13.5135	21.7391	38.806
	4	36.8852	10.8911	4.7619				4	8.19672	11.8812	22.619
	5	53.9823	12.3711	17.2414				5	3.53982	4.12371	5.74713
	6	59.6899	26.0163	17.3913				6	3.10078	9.7561	14.7826
	7	18.4874	27.4336	17				7	8.40336	5.30973	13
	8	66.2252	57.0248	29.3233				8	2.64901	6.61157	6.76692
	9	66.3462	42.0561	52.4194				9	2.88462	4.6729	7.25806
	10	37.2093	31.8182	22.8571				10	10.4651	14.5455	22.8571
	11	41.2698	18.1818	21.875				11	14.2857	27.2727	35.9375
Panel h							Panel i
PFC-MDM							PFC-MDM
Premature responses (%)	Animal	Saline	CNO (5 mg/kg)	CNO (10 mg/kg)			Omissions (%)	Animal	Saline	CNO (5 mg/kg)	CNO (10 mg/kg)
Delay 5 s	1	1.02041	1.90476	0.961538			Delay 5 s	1	57.1429	43.8095	40.3846
	2	12.3596	8.79121	8.69565				2	30.3371	31.8681	46.7391
	3	0.990099	3.09278	1.11111				3	27.7228	26.8041	33.3333
	4	3.62319	6.99301	0.714286				4	10.8696	4.8951	3.57143
	5	2.7027	3.22581	0				5	50	33.3333	29.6703
	6	0	1.31579	0				6	44.5946	47.3684	64.2857
	7	7.89474	5.26316	9.09091				7	5.26316	26.3158	12.987
	8	7.69231	5.44218	4				8	3.84615	1.36054	2
	9	2.5974	0	0				9	15.5844	38.8889	22.2222
	10	0.943396	4.81928	1.11111				10	56.6038	62.6506	64.4444
	11	2.30769	3.28947	5.66038				11	2.30769	5.92105	6.28931
Delay 7.5 s	1	1.02041	1.94175	4.9505			Delay 7.5 s	1	39	44.6602	38.6139
	2	12.3596	11.5789	10.989				2	28.4091	28.4211	40.6593
	3	0.990099	4.0404	3.33333				3	15.6863	16.1616	26.6667
	4	3.62319	19.5804	16.3121				4	5.7971	2.0979	4.25532
	5	2.7027	17.0213	8.88889				5	22.973	25.5319	20
	6	0	3.8961	1.19048				6	29.5775	32.4675	45.2381
	7	7.89474	8.42105	12.5				7	5.19481	17.8947	11.25
	8	7.69231	16.7785	18				8	4.65116	2.01342	2.66667
	9	2.5974	10.8108	1.63934				9	12.8205	24.3243	16.3934
	10	0.943396	9.41176	4.3956				10	49.5327	43.5294	53.8462
	11	2.30769	16.4474	15.0943				11	7.75194	4.60526	3.14465
Delay 12.5 s	1	9.09091	17.4757	18.8119			Delay 12.5 s	1	29.2929	15.534	23.7624
	2	27.7778	31.1828	23.913				2	18.8889	15.0538	28.2609
	3	17.6471	20.202	18.8889				3	13.7255	9.09091	16.6667
	4	27.3381	40.8451	36.6906				4	7.19424	3.52113	4.31655
	5	26.0274	46.8085	42.3913				5	27.3973	13.8298	10.8696
	6	13.6986	30.2632	17.6471				6	17.8082	26.3158	28.2353
	7	14.4737	15.7895	25.641				7	5.26316	13.6842	7.69231
	8	26.1538	34.8993	38.9262				8	5.38462	2.01342	2.68456
	9	15.3846	17.1429	37.0968				9	3.84615	31.4286	9.67742
	10	19.0476	12.9412	26.6667				10	34.2857	45.8824	24.4444
	11	35.3846	40.6667	46.2025				11	8.46154	3.33333	1.89873
Panel h							Panel i
PFC-eYFP							PFC-eYFP
Premature responses (%)	Animal	Saline	CNO (5 mg/kg)	CNO (10 mg/kg)			Omissions (%)	Animal	Saline	CNO (5 mg/kg)	CNO (10 mg/kg)
Delay 5 s	1	0.934579	1.1236	2.85714			Delay 5 s	1	4.6729	8.98876	3.80952
	2	3.37838	4.08163	4.54545				2	13.5135	4.7619	5.19481
	3	0.990099	2.23881	3.84615				3	5.94059	6.71642	4.61538
	4	9.52381	8.19672	8.28729				4	8.33333	9.83607	14.3646
	5	4	6.29371	3.73134				5	0	0.699301	5.22388
	6	8.59375	5.14706	3.44828				6	3.90625	6.61765	1.37931
	7	4.60526	0.662252	3.80952				7	6.57895	7.28477	5.71429
	8	4.58015	8.84956	0.869565				8	8.39695	7.9646	5.21739
	9	3.59281	9.09091	5.68182				9	5.38922	1.81818	2.27273
	10	5.38462	13.3333	2.04082				10	6.15385	4.66667	1.36054
	11	7.05128	6.99301	1.47059				11	5.12821	3.4965	22.0588
	12	1.69492	2.7027	0				12	16.9492	21.6216	12.5
	13	0	0	0				13	19.1489	33.3333	23.913
Delay 7.5 s	1	3.92157	3.09278	2.5641			Delay 7.5 s	1	5.88235	7.21649	6.83761
	2	16.2162	10.274	11.9205				2	8.78378	6.84932	7.94702
	3	4.80769	10.6061	6.92308				3	11.5385	5.30303	3.07692
	4	17.4699	24.0437	27.3224				4	4.81928	13.6612	13.6612
	5	9.27152	15.2778	16.2963				5	3.31126	3.47222	2.22222
	6	17.0543	22.7941	11.8881				6	1.55039	7.35294	2.0979
	7	10.5263	16.8831	4.7619				7	7.89474	1.2987	5.71429
	8	16.0305	13.7931	19.8276				8	4.58015	2.58621	0.862069
	9	10.7784	13.3333	13.7931				9	1.1976	0	1.72414
	10	25.5814	22.8188	18.1208				10	1.55039	2.01342	2.68456
	11	19.8718	19.0141	12.9496				11	5.76923	0.704225	10.7914
	12	7.01754	8	5.55556				12	17.5439	14.6667	7.77778
	13	0	0	2.32558				13	19.1489	26.087	11.6279
Delay 12.5 s	1	8.18182	8.51064	7.27273			Delay 12.5 s	1	0.909091	6.38298	6.36364
	2	30.4054	29.2517	38.3117				2	7.43243	4.08163	4.54545
	3	14.2857	20.4545	14.9254				3	6.66667	5.30303	4.47761
	4	32.9341	56.8306	51.6484				4	10.1796	7.10383	9.34066
	5	27.1523	35.4167	45.1852				5	1.3245	1.38889	1.48148
	6	58.1395	33.0882	52.7778				6	2.32558	4.41176	2.77778
	7	28.1046	40	28.8462				7	1.96078	4.51613	4.80769
	8	56.8182	50.8621	47.0085				8	3.0303	2.58621	1.7094
	9	28.1437	30.1205	32.5714				9	5.38922	1.20482	2.85714
	10	48.062	69.7987	49.3243				10	0.775194	0	0.675676
	11	55.7692	45.8333	32.6087				11	1.92308	5.55556	7.24638
	12	20.6897	24.6575	27.4725				12	12.069	6.84932	10.989
	13	4.21053	1.07527	4.3956				13	9.47368	20.4301	10.989
Panel j							Panel k
PFC-DMS							PFC-DMS
Premature responses (%)	Animal	Saline	CNO (5 mg/kg)	CNO (10 mg/kg)			Omissions (%)	Animal	Saline	CNO (5 mg/kg)	CNO (10 mg/kg)
Delay 5 s	1	2.54777	2.48447	5.625			Delay 5 s	1	2.54777	3.10559	1.875
	2	1.68067	6.03448	0				2	22.6891	10.3448	12.6984
	3	4.48718	5.06329	6.13497				3	14.7436	6.96203	5.52147
	4	5.7554	3.37838	2.77778				4	7.19424	4.72973	5.55556
	5	1.66667	0	2.15827				5	23.3333	17.9775	7.19424
	6	0.787402	1.85185	3.36134				6	12.5984	14.8148	12.605
	7	5.33333	4.96894	2.61438				7	7.33333	6.21118	9.15033
	8	3.125	4.80769	2.85714				8	11.4583	21.1538	7.61905
	9	0	0	0.757576				9	8.8	7.91367	9.09091
	10	3.37838	6.08108	4.1958				10	12.8378	7.43243	8.39161
Delay 7.5 s	1	7.14286	7.45342	16.875			Delay 7.5 s	1	0.649351	0	3.75
	2	1.75439	13.2231	2.45902				2	12.2807	6.61157	18.8525
	3	4.43038	15.4321	18.75				3	10.1266	4.93827	3.125
	4	15.493	17.6871	6.12245				4	9.85915	7.48299	4.7619
	5	5.83333	4.54545	10				5	8.33333	4.54545	1.42857
	6	3.1746	7.47664	6.72269				6	9.52381	9.34579	10.084
	7	7.28477	8.86076	9.09091				7	3.97351	5.06329	9.74026
	8	4.0404	3.92157	13.4615				8	13.1313	16.6667	9.61538
	9	5.64516	5.10949	0				9	7.25806	3.64964	6.81818
	10	15.0685	10.274	13.5135				10	10.274	5.47945	4.05405
Delay 12.5 s	1	38.3117	40.1235	36.875			Delay 12.5 s	1	2.5974	1.23457	5.625
	2	5.17241	16.8067	13.6				2	15.5172	14.2857	18.4
	3	14.6497	38.125	36.5854				3	10.828	9.375	4.26829
	4	37.0629	44.898	44.2177				4	23.0769	11.5646	12.2449
	5	9.2437	11.236	19.2857				5	9.2437	7.86517	11.4286
	6	13.2812	17.757	25.4237				6	7.8125	13.0841	11.8644
	7	21.8543	34.375	34.6405				7	3.97351	5	8.49673
	8	20.6186	16.9811	31.1321				8	6.18557	14.1509	2.83019
	9	8.13008	6.52174	9.02256				9	6.50407	7.97101	17.2932
	10	31.4685	36.9863	46.6667				10	5.59441	3.42466	4.66667
Panel j							Panel k
PFC-VMS							PFC-VMS
Premature responses (%)	Animal	Saline	CNO (5 mg/kg)	CNO (10 mg/kg)			Omissions (%)	Animal	Saline	CNO (5 mg/kg)	CNO (10 mg/kg)
Delay 5 s	1	2.06186	0	1.9802			Delay 5 s	1	12.3711	9.1954	13.8614
	2	0	0.675676	2.04082				2	12.931	8.78378	4.08163
	3	0.917431	1.75439	2.80374				3	15.5963	20.1754	24.2991
	4	0	9.89011	1.25				4	44.7761	31.8681	42.5
	5	0	1.90476	0.735294				5	14.5161	4.7619	5.14706
	6	0	2.35294	0				6	36.2205	24.7059	22.2222
	7	3.22581	4.43038	2.68456				7	5.80645	8.22785	6.04027
	8	12.2699	7.6087	8.97436				8	1.84049	21.7391	3.20513
	9	0.684932	1.93548	0				9	8.90411	7.09677	8.66667
	10	2.29008	4.92958	0.847458				10	16.7939	14.7887	15.2542
	11	15.7233	12.9252	15.5844				11	6.28931	9.52381	1.94805
	12	3.33333	0.645161	3.22581				12	8	10.3226	7.74194
Delay 7.5 s	1	3.09278	3.44828	6			Delay 7.5 s	1	10.3093	8.04598	3
	2	4.20168	2.72109	4.16667				2	12.605	6.12245	0.694444
	3	10.1852	8.62069	10.4762				3	14.8148	9.48276	20
	4	4.54545	23.913	7.79221				4	34.8485	30.4348	31.1688
	5	0	8.57143	2.98507				5	6.45161	11.4286	8.95522
	6	3.14961	2.32558	0				6	22.8346	23.2558	18.9189
	7	11.6883	4.40252	7.43243				7	5.19481	6.91824	6.75676
	8	24.3902	15.2174	23.2258				8	1.21951	11.9565	1.29032
	9	2.72109	3.20513	2.66667				9	8.84354	6.41026	6
	10	5.64516	8	5.7377				10	11.2903	12	9.83607
	11	26.5823	24.8276	22.6667				11	3.79747	8.27586	2
	12	6.49351	6.36943	7.18954				12	7.14286	4.4586	1.96078
Delay 12.5 s	1	16.8421	12.5	18			Delay 12.5 s	1	3.15789	6.81818	12
	2	5.98291	8.10811	19.1781				2	11.9658	4.72973	8.90411
	3	19.4444	32.1739	26.6667				3	17.5926	6.95652	20
	4	20.2899	47.8261	29.4872				4	24.6377	23.913	32.0513
	5	15.4472	14.5631	9.62963				5	8.94309	6.79612	8.14815
	6	3.90625	3.48837	1.36986				6	21.875	23.2558	26.0274
	7	22.4359	20.1258	25				7	1.92308	5.03145	4.05405
	8	49.6933	23.913	42.9487				8	3.06748	11.9565	2.5641
	9	12.8378	18.7097	10.7383				9	10.1351	3.22581	8.05369
	10	19.2308	25.8503	15.0794				10	12.3077	10.8844	5.55556
	11	49.0683	50.6757	43.7086				11	3.10559	5.40541	4.63576
	12	27.6316	29.6774	36.4238				12	6.57895	5.16129	1.98675
Panel j							Panel k
PFC-eYFP							PFC-eYFP
Premature responses (%)	Animal	Saline	CNO (5 mg/kg)	CNO (10 mg/kg)			Omissions (%)	Animal	Saline	CNO (5 mg/kg)	CNO (10 mg/kg)
Delay 5 s	1	4.06504	7.05128	8.55263			Delay 5 s	1	7.31707	16.6667	6.57895
	2	8.49673	4.13793	7.97546				2	7.84314	11.0345	6.13497
	3	0.884956	3.64964	4.34783				3	7.07965	6.56934	5.07246
	4	0.763359	0.689655	3.10078				4	3.81679	8.27586	10.8527
	5	6.70732	4.19162	3.14465				5	4.26829	9.58084	9.43396
	6	6.45161	3.07692	1.62602				6	11.2903	7.69231	5.69106
	7	0.833333	5.97015	0				7	14.1667	16.4179	24.1935
	8	3.77358	2	0.636943				8	1.25786	2	3.18471
	9	1.36054	1.33333	2.06897				9	11.5646	6	8.27586
	10	2.7972	8.0292	7.0922				10	9.09091	11.6788	7.80142
	11	4.32099	3.125	0				11	7.40741	12.5	5.19481
	12	3.08642	3.82166	3.01205				12	1.85185	2.54777	6.62651
Delay 7.5 s	1	9.83607	18.7097	20.7792			Delay 7.5 s	1	12.2951	7.74194	6.49351
	2	23.5294	12.2449	18.2927				2	4.57516	8.84354	3.04878
	3	5.45455	5.71429	5.88235				3	6.36364	5.71429	5.88235
	4	0.740741	2.8169	5.30303				4	5.92593	7.74648	3.78788
	5	13.9394	19.2771	10.7595				5	4.84848	3.61446	6.32911
	6	7.31707	10.0775	4.7619				6	8.13008	8.52713	3.96825
	7	4.09836	13.6364	6.50407				7	10.6557	6.81818	19.5122
	8	5.6962	6.08108	5.80645				8	2.53165	1.35135	1.29032
	9	6.16438	7.94702	9.79021				9	11.6438	4.63576	6.29371
	10	8.57143	17.6471	12.0567				10	7.14286	6.61765	9.21986
	11	7.40741	14.375	7.14286				11	7.40741	6.875	11.039
	12	6.79012	7.00637	10.4294				12	1.85185	3.18471	1.22699
Delay 12.5 s	1	17.3554	30.7692	41.1765			Delay 12.5 s	1	7.43802	8.97436	5.22876
	2	56.129	54.1096	51.5337				2	9.67742	1.36986	4.29448
	3	6.08696	8.57143	4.37956				3	16.5217	15.7143	9.48905
	4	7.5188	13.6986	15.6716				4	2.25564	7.53425	8.95522
	5	45.7317	42.0732	41.25				5	0.609756	8.53659	5
	6	18.8976	17.5573	14.8438				6	17.3228	11.4504	7.03125
	7	7.5	25.3731	18.6992				7	6.66667	11.9403	8.94309
	8	23.4177	12.5	20.2614				8	14.557	5.92105	3.26797
	9	22.6027	20	28.2759				9	5.47945	2	4.82759
	10	31.2057	40.5797	26.0563				10	7.0922	4.34783	7.04225
	11	25	29.5597	18.0645				11	10	6.91824	10.9677
	12	41.2121	43.038	41.6149				12	1.21212	0.632911	1.24224

## Sheet: Figure 4
Figure 4
Figure 4g	AUC traces
MDL	12.5s delay
	-0.433048	-0.422226	-0.419891	-0.412968	-0.393996	-0.362558	-0.320538	-0.276288	-0.241905	-0.215501	-0.18004	-0.129446	-0.0779012	-0.0365059	0.00242397	0.0508634	0.101387	0.129207	0.121986	0.0999363	0.0930454	0.105463	0.114228	0.0990558	0.0651095	0.0323809	0.0107274	-0.00335097	-0.0124893	-0.0188116	-0.0276732	-0.0356639	-0.0347684	-0.0320603	-0.0411433	-0.0551514	-0.0508731	-0.0226087	0.00573825	0.0108165	-0.00117242	-0.00947525	-0.00792565	-0.00106624	0.01184	0.0325814	0.0519769	0.0577988	0.0537803
	-0.356866	-0.315466	-0.257042	-0.186999	-0.134131	-0.114479	-0.11036	-0.0963444	-0.066971	-0.0395853	-0.0350529	-0.0486581	-0.0535512	-0.0394817	-0.0212638	-0.00625752	0.0142113	0.0387046	0.0502257	0.0399712	0.0186179	0.0017179	-0.00492329	-0.00517406	-0.00755271	-0.01392	-0.0130891	0.00100358	0.0137091	0.0112434	0.00284867	0.00241756	0.0030612	-0.0100555	-0.0295071	-0.0328547	-0.0181933	-0.00579593	-0.00960594	-0.0263976	-0.0492731	-0.0788319	-0.11485	-0.147304	-0.1636	-0.15821	-0.131845	-0.0838634	-0.0186485
	-0.361725	-0.352443	-0.344596	-0.335411	-0.317145	-0.290707	-0.267123	-0.25017	-0.230336	-0.202386	-0.172606	-0.146709	-0.125637	-0.114756	-0.121954	-0.137498	-0.134554	-0.099824	-0.0512894	-0.0178714	-0.00982048	-0.0219855	-0.0509813	-0.089107	-0.115515	-0.11527	-0.101445	-0.0976698	-0.101432	-0.0929286	-0.0717736	-0.0575137	-0.0625988	-0.0791535	-0.0870817	-0.0731544	-0.0431471	-0.0157024	-0.00337492	-0.00330212	-0.00240116	0.0106343	0.0355779	0.0616068	0.0803479	0.0970814	0.121833	0.155294	0.189044
	-0.457016	-0.42507	-0.397103	-0.372448	-0.354051	-0.345049	-0.34003	-0.331527	-0.3221	-0.315743	-0.303636	-0.272797	-0.218451	-0.146409	-0.0772932	-0.0387678	-0.0404126	-0.0625468	-0.0773237	-0.0780829	-0.0760847	-0.0739027	-0.0625188	-0.0411616	-0.0240665	-0.0228668	-0.0301252	-0.0280895	-0.00756359	0.0217268	0.0370175	0.0241663	-0.00666569	-0.0294218	-0.0236745	0.0105683	0.0523723	0.0772341	0.0775997	0.0630895	0.0478872	0.0447909	0.064197	0.105318	0.149024	0.170769	0.161726	0.134105	0.108554
	0.0614334	0.00260902	-0.0497059	-0.0587277	-0.0107948	0.0685335	0.129945	0.135089	0.0818863	0.0130683	-0.00967628	0.0363222	0.108	0.139937	0.117361	0.0875243	0.0884306	0.0996007	0.0857211	0.0488443	0.0113207	-0.0174906	-0.0392439	-0.054856	-0.0681507	-0.0837537	-0.101246	-0.124865	-0.161807	-0.202216	-0.217723	-0.192466	-0.152044	-0.137771	-0.142158	-0.117346	-0.049078	0.0245441	0.0686425	0.0861062	0.085408	0.0639411	0.0431013	0.0613163	0.111201	0.14269	0.126961	0.0746404	0.0090341
	-0.197593	-0.229613	-0.269884	-0.307956	-0.334506	-0.338812	-0.31475	-0.273249	-0.239479	-0.230616	-0.235433	-0.230971	-0.209983	-0.175728	-0.130899	-0.0819157	-0.0456152	-0.0433454	-0.0684854	-0.0753928	-0.036091	0.0231313	0.0625178	0.069058	0.0522885	0.0288148	0.0172954	0.0219448	0.0247843	0.0131487	-0.00621191	-0.026211	-0.0507743	-0.0786579	-0.0975662	-0.104313	-0.114318	-0.136464	-0.151867	-0.137564	-0.097765	-0.0524346	-0.0160263	0.00519144	0.0111871	0.0124058	0.0315576	0.0834202	0.145494
	-0.0186454	-0.0665748	-0.108662	-0.112569	-0.0695344	-0.0277709	-0.0373364	-0.0744577	-0.0794191	-0.0487303	-0.0365653	-0.0763504	-0.13738	-0.16186	-0.130044	-0.0823306	-0.0689436	-0.0919823	-0.114397	-0.0988913	-0.0366362	0.0383082	0.0757534	0.0669981	0.0461762	0.0248297	-0.0185094	-0.0757112	-0.102885	-0.0796604	-0.0371649	-0.019193	-0.0254998	-0.0167668	0.023159	0.0667003	0.0961651	0.127635	0.167419	0.192355	0.186474	0.163348	0.144874	0.140754	0.148849	0.150989	0.124754	0.0850267	0.0726653
	-0.0548576	-0.0518223	-0.0528711	-0.0780196	-0.115805	-0.136689	-0.13638	-0.138453	-0.156253	-0.184214	-0.210914	-0.217639	-0.189043	-0.131542	-0.0688116	-0.027321	-0.0158264	-0.0205662	-0.0340704	-0.0597933	-0.0809874	-0.0688834	-0.0244483	0.0292996	0.0756056	0.100919	0.101038	0.091715	0.0838142	0.0683549	0.0378295	0.00934807	0.0195567	0.0736399	0.108885	0.0682203	-0.00915544	-0.0404928	-0.0100062	0.022223	0.0037248	-0.0429585	-0.05853	-0.0365229	-0.0176786	-0.0124956	0.00187964	0.0276917	0.0451028
MDM	12.5s delay
	-0.0307579	-0.0329179	-0.0433061	-0.0430813	-0.0297976	-0.0105597	0.0143788	0.0463923	0.0760975	0.0849165	0.0632318	0.0274881	0.00752544	0.0137601	0.0320129	0.0504345	0.0668491	0.0703796	0.0490795	0.0166142	0.00308722	0.0185124	0.0409651	0.0441879	0.0265536	0.00730202	0.00649366	0.030973	0.0614488	0.0564213	-0.00318442	-0.0733761	-0.085422	-0.0325459	0.0233183	0.0356805	0.0168042	-3.41e-05	0.000768174	0.00836529	-0.00273618	-0.0363971	-0.0593321	-0.046925	-0.0243715	-0.0269767	-0.0419537	-0.0325712	0.000277717
	0.116054	0.110224	0.103719	0.124395	0.145417	0.119437	0.0622732	0.031607	0.0486252	0.0874556	0.0995666	0.0509479	-0.0273203	-0.0633337	-0.040719	-0.0119815	-0.00643099	-0.00319126	0.000875967	-0.022469	-0.0694853	-0.0896728	-0.0562316	-0.00335703	0.0303107	0.0456365	0.0484316	0.0228262	-0.0313086	-0.0807612	-0.101707	-0.101602	-0.0838849	-0.0357894	0.024559	0.0482705	0.0316184	0.0272368	0.0605015	0.0956546	0.0972746	0.076604	0.0656176	0.0697313	0.0623522	0.0250914	-0.0245889	-0.0585465	-0.0832134
	0.166695	0.177418	0.157702	0.124964	0.0937786	0.0826246	0.104285	0.145179	0.1705	0.162628	0.136323	0.104898	0.0623244	0.0137587	-0.0107476	-0.000170632	0.0127594	0.00618633	-0.00365049	-0.0147463	-0.0458026	-0.073952	-0.0575305	-0.0139168	0.0159238	0.0315293	0.0390214	0.0171904	-0.0339198	-0.0690099	-0.0498288	0.00595472	0.0328952	-0.00058615	-0.0376789	-0.00835127	0.0721359	0.123864	0.0923495	0.00348196	-0.0695896	-0.0843885	-0.0599896	-0.0347736	-0.0315524	-0.0782489	-0.18377	-0.279687	-0.285759
	-0.0191989	-0.0308649	-0.0129091	0.0259593	0.049946	0.0320261	-0.009223	-0.0333792	-0.0342394	-0.0369275	-0.0443948	-0.0323106	-0.00515419	4.65e-05	-0.0191368	-0.020123	0.0135	0.0421228	0.0285183	-0.0106553	-0.0311411	-0.0165666	0.0183302	0.0548903	0.0733874	0.0632511	0.0415884	0.0295249	0.0225331	0.0132973	0.01859	0.0529635	0.0972942	0.115545	0.0935819	0.0501134	0.0159063	0.00789273	0.0181778	0.0277069	0.0249569	0.00956083	-0.00849895	-0.017792	-0.0201117	-0.0212063	-0.0177211	-0.0123637	-0.0161566
DMS	12.5s delay
	-0.334503	-0.299952	-0.281361	-0.25588	-0.225958	-0.202142	-0.181679	-0.155748	-0.12716	-0.105592	-0.0889342	-0.0663041	-0.0374717	-0.0134865	0.00594033	0.0380563	0.0867526	0.123194	0.127545	0.118415	0.111444	0.0958254	0.0713861	0.0616104	0.0697607	0.0611883	0.0192878	-0.0224011	-0.0320712	-0.0254876	-0.0390342	-0.0854601	-0.140188	-0.164437	-0.142574	-0.100933	-0.0858461	-0.106693	-0.121979	-0.10437	-0.0823331	-0.0808377	-0.070901	-0.0252673	0.0199696	0.019558	0.0017147	0.0237382	0.0765709
	-0.213574	-0.0977839	-0.0798688	-0.189593	-0.331597	-0.371496	-0.296531	-0.233071	-0.252656	-0.269484	-0.185729	-0.0567697	-0.0466076	-0.18244	-0.302127	-0.285483	-0.182488	-0.100732	-0.0861747	-0.10205	-0.0960214	-0.0859813	-0.0845846	-0.03756	0.0627023	0.114548	0.0366911	-0.0945259	-0.138173	-0.0757048	0.0126382	0.0642925	0.0692656	0.0652401	0.088428	0.133894	0.15747	0.115568	0.031694	-0.0137431	0.0334748	0.12392	0.145402	0.0647956	-0.0440167	-0.0981426	-0.0600078	0.049804	0.176333
	-0.897875	-0.827623	-0.69675	-0.596517	-0.60168	-0.693175	-0.758799	-0.70706	-0.583916	-0.522547	-0.573842	-0.668037	-0.720104	-0.700976	-0.631516	-0.571838	-0.591492	-0.673436	-0.706529	-0.62412	-0.500157	-0.459932	-0.513704	-0.553691	-0.502253	-0.381715	-0.270127	-0.230547	-0.254904	-0.291468	-0.299339	-0.245122	-0.115007	0.040946	0.122409	0.0901052	0.0381535	0.0753335	0.188184	0.284167	0.327092	0.375772	0.480111	0.605621	0.683966	0.688743	0.672163	0.711486	0.805883
	-0.0336622	-0.0778189	-0.11761	-0.193727	-0.288763	-0.345818	-0.362655	-0.37156	-0.398772	-0.450163	-0.499545	-0.516631	-0.500449	-0.481039	-0.470811	-0.440829	-0.385317	-0.350195	-0.360639	-0.375216	-0.344157	-0.281473	-0.225338	-0.192293	-0.198172	-0.219734	-0.189797	-0.101614	-0.0389177	-0.0668682	-0.129111	-0.112581	-0.0029659	0.103907	0.128797	0.0781993	0.00450236	-0.0459656	-0.0468154	0.0036571	0.0680476	0.0926784	0.0728785	0.0685775	0.120133	0.173736	0.167436	0.137284	0.14785
	-0.199218	-0.215802	-0.204509	-0.178628	-0.147027	-0.100669	-0.0357824	0.0229011	0.045112	0.0476779	0.0757434	0.125365	0.148385	0.126188	0.0994248	0.113236	0.155084	0.179772	0.174298	0.16749	0.189008	0.234018	0.272855	0.288054	0.285772	0.281764	0.28255	0.274897	0.244739	0.20741	0.18788	0.177265	0.150312	0.108129	0.0661552	0.0213859	-0.0248758	-0.0367557	0.00761138	0.0630095	0.0730446	0.048378	0.0292489	0.0117367	-0.0289476	-0.0799108	-0.104526	-0.0984598	-0.0924418
	-0.40125	-0.404581	-0.417471	-0.427291	-0.43561	-0.442924	-0.4525	-0.47671	-0.506952	-0.509212	-0.472457	-0.437234	-0.448332	-0.48164	-0.457277	-0.353372	-0.241111	-0.176282	-0.145334	-0.137452	-0.158235	-0.166111	-0.110984	-0.0239128	0.00879181	-0.0415449	-0.102166	-0.0937248	-0.0349482	0.00344078	0.00984115	0.0343519	0.0953161	0.134093	0.0934928	0.0152329	0.00125369	0.0763955	0.151461	0.159447	0.150242	0.189647	0.252141	0.26521	0.203093	0.121723	0.107949	0.182651	0.272865
	-0.336388	-0.307119	-0.131877	0.043561	0.0811855	0.000388427	-0.0935568	-0.144347	-0.156069	-0.130401	-0.0672923	-0.0286632	-0.0949634	-0.240057	-0.339855	-0.33235	-0.296059	-0.307326	-0.320212	-0.259392	-0.143927	-0.0658683	-0.0733157	-0.11596	-0.11983	-0.0837033	-0.0565912	-0.0507955	-0.0450338	-0.0475064	-0.10006	-0.185908	-0.201002	-0.0847397	0.075294	0.134107	0.0648761	-0.0351847	-0.0915992	-0.113399	-0.111023	-0.0675764	-0.0130887	-0.0112703	-0.0557969	-0.0765232	-0.0386592	0.0266495	0.0789027
VMS	12.5s delay
	0.138517	0.110785	0.0714154	0.0284443	-0.00142649	0.0205787	0.0944156	0.146018	0.113224	0.0259547	-0.0311859	-0.0131974	0.0393699	0.0483041	-0.00345678	-0.0368322	0.0157129	0.103729	0.135164	0.103328	0.0545335	0.00109389	-0.0606239	-0.117541	-0.16032	-0.181025	-0.158639	-0.0920413	-0.0271121	-0.00773918	-0.0294057	-0.0653581	-0.0950126	-0.0996644	-0.0668313	-0.0225169	-0.0304839	-0.111859	-0.184281	-0.146016	-0.0249271	0.0439016	0.00710274	-0.0493401	-0.0490934	-0.0193027	-0.0156482	-0.0406193	-0.0587186
	-0.141149	-0.178723	-0.102972	0.0101124	0.0901534	0.120799	0.111771	0.0729671	0.0234085	-0.0133641	-0.0248681	0.00124505	0.0715359	0.15058	0.171559	0.111783	0.0234022	-0.0262249	-0.0127724	0.0496257	0.128926	0.178919	0.163522	0.0925409	0.0219842	0.000754393	0.0236489	0.0546858	0.0675301	0.0673659	0.0807648	0.0958698	0.0623662	-0.0155051	-0.0642287	-0.0317832	0.0532189	0.114992	0.110489	0.0600927	0.00739529	-0.0279422	-0.0491255	-0.0485517	-0.0171788	0.0203045	0.0358057	0.04737	0.0771643
	0.00177605	0.00131078	-0.020682	-0.0299517	-0.00307585	0.0461406	0.0846645	0.098479	0.094295	0.0818854	0.0737502	0.0787844	0.0908132	0.0968854	0.0901813	0.0747186	0.0625101	0.0630391	0.07399	0.0824931	0.0777817	0.0628478	0.0508137	0.0475607	0.0417448	0.0271762	0.0223096	0.0357967	0.0414805	0.0239347	0.0121723	0.0359633	0.0800915	0.101595	0.0766042	0.0191124	-0.0387956	-0.0719584	-0.0725017	-0.0493529	-0.0208479	-0.00979308	-0.0285805	-0.0603539	-0.0738053	-0.0647554	-0.0644126	-0.0887444	-0.108252
	0.19263	0.183095	0.168141	0.183193	0.244807	0.311648	0.318766	0.253646	0.173761	0.139221	0.155682	0.186275	0.199176	0.191596	0.17522	0.167091	0.192565	0.256067	0.303904	0.26595	0.151267	0.0514365	0.0299697	0.053188	0.055399	0.0338837	0.028932	0.0377497	0.0250544	0.000614405	0.00924464	0.0500015	0.0683039	0.0348316	-0.0083057	-0.00207818	0.0443879	0.0606681	0.0118867	-0.0596451	-0.10541	-0.125865	-0.130278	-0.10087	-0.0457462	-0.0320446	-0.106764	-0.221109	-0.279036
	0.138476	0.165124	0.156845	0.161761	0.188789	0.187818	0.154818	0.137296	0.141052	0.133873	0.129362	0.17816	0.264843	0.285275	0.172092	0.0109945	-0.0330568	0.076293	0.19279	0.183964	0.0808897	0.00230272	0.00363501	0.0303771	0.0222547	0.0145388	0.0700036	0.165118	0.211754	0.147289	-0.0110347	-0.169745	-0.233793	-0.189667	-0.111883	-0.0833953	-0.0974621	-0.0803827	-0.0224549	-0.000811334	-0.0624637	-0.15134	-0.160951	-0.0762626	-0.030535	-0.131317	-0.286482	-0.317055	-0.199098
	0.112583	0.116241	0.0469576	-0.0460294	-0.0724619	-0.0221115	0.0511776	0.101831	0.11774	0.0972715	0.0423901	-0.0104934	-0.0108344	0.0450931	0.120187	0.160335	0.140604	0.112865	0.140469	0.203108	0.208624	0.118519	0.00970726	-0.0107938	0.0805101	0.195551	0.240132	0.208359	0.131572	0.0316511	-0.0396043	-0.0166262	0.0989694	0.215898	0.230576	0.140235	0.0394372	0.00429938	0.0274972	0.0552556	0.0424486	-0.0110977	-0.0605123	-0.0727754	-0.0842015	-0.158084	-0.272042	-0.33248	-0.290486
Figure 4h (AUC comparison)
delay	region	data
5	MDL	56.5169	63.3333	58.4974	72.5733	64.522	54.0659	53.155	55.4187
7.5	MDL	87.2298	98.5706	96.6534	107.214	94.0692	87.9608	73.6889	78.4667
12.5	MDL	140.519	166.828	154.748	159.591	145.787	140.149	102.942	107.836
5	MDM	56.6055	44.3408	46.3813	47.3939
7.5	MDM	91.058	64.7376	81.4384	71.9274
12.5	MDM	152.834	101.848	141.789	124.379
5	DMS	57.1979	58.5098	48.8333	72.4124	49.1373	62.4894	51.1628
7.5	DMS	84.3115	92.26	71.551	111.552	68.7576	97.9302	82.4
12.5	DMS	134.894	147.947	97.5833	176.826	103.361	141.667	114.078
5	VMS	32.659	33.1838	51.0099	37.3665	38.5028	38.0578
7.5	VMS	46.4408	50.4091	74.9965	57.625	62.7805	62.7143
12.5	VMS	81.5341	96.2719	120.67	104.489	115.871	102.169
Figure 4i	proportion of max. signal reached in first second
correct
MDL	0.50585	0.242765	0.405568	0.469078	0.408703	0.341313	0.386263	0.418582
MDM	0.0291277	0.00498729	-0.0252708	0.109342
DMS	0.342274	-0.0750931	0.275971	0.524119	-0.0852227	0.279536	0.331033
VMS	-0.0832828	-0.174129	-0.0729369	-0.191096	-0.0571604	-0.00226206
omission
MDL	0.493787	0.174477	0.530856	0.455945	0.370995	0.490163	0.181099	0.484683
MDM	-0.144678	-0.00080415	-0.074494	0.0916145
DMS	0.307733	-0.0608603	0.192735	0.56403	-0.175734	0.260546	0.189213
VMS	-0.232962	-0.361061	0.171197	-0.225337	0.0793671	0.0543843
premature
MDL	0.353512	0.219366	0.318278	0.374669	0.232086	0.294161	0.153651	0.552705
MDM	-0.0776735	-0.135376	0.0343714	-0.0243645
DMS	0.384701	0.0375817	0.476724	0.54536	0.338499	0.4124	0.307092
VMS	-0.197238	-0.137855	0.0226202	-0.165644	-0.157139	-0.00863106
Figure 4j	Time to first peak
correct
MDL	1.60158	2.47703	1.66913	1.54201	1.57083	1.87627	1.31655	1.18545
MDM	2.12597	2.19995	3.01856	2.17057
DMS	1.70681	2.4353	1.31586	0.829567	2.05989	1.23297	1.2409
VMS	2.06754	2.46936	2.47971	2.90749	2.52814	2.74806
omission
MDL	1.92544	2.90052	1.68345	1.05187	1.55646	0.94196	2.02104	1.03314
MDM	2.59492	1.93135	3.25313	2.20296
DMS	2.03482	2.46224	1.59849	0.611845	2.41504	1.33732	2.0024
VMS	2.41871	1.13279	1.9203	2.97199	2.18502	2.66967
premature
MDL	1.47616	2.16368	2.02529	1.51458	1.72832	1.79116	1.64973	1.09207
MDM	2.22782	1.87399	2.04751	2.28728
DMS	1.93518	1.67058	1.41948	0.827115	1.41872	1.05291	1.07545
VMS	2.45067	2.13113	2.35582	3.3079	2.35473	3.41069
Figure 4k	time above baseline
correct
MDL	3.82031	7.11776	6.03005	8.64659	6.44855	5.90572	3.5088	3.5301
MDM	6.51194	2.26319	3.6147	1.913
DMS	4.87707	6.04105	2.28512	9.42302	2.84978	5.79415	3.11012
VMS	0.784734	1.47523	2.83538	1.38859	1.71475	2.41339
omission
MDL	3.71641	5.12129	5.38085	8.47484	5.25012	3.78302	3.38961	3.32397
MDM	2.23183	1.7914	1.99388	1.3859
DMS	4.41576	6.23989	3.31237	9.9434	3.18277	5.26415	3.33219
VMS	0.67731	1.89647	2.99142	0.931749	1.54481	2.3851
premature
MDL	3.45772	5.58071	4.39081	4.72842	5.71628	2.95708	2.81322	4.49927
MDM	5.24025	1.6442	3.04682	1.73121
DMS	5.63059	10.0858	4.45174	8.06529	5.18626	6.12482	4.84277
VMS	0.89398	2.22091	2.29029	0.832124	1.22826	2.28185
Figure 4m	maximum peak value
correct
MDL	4.2192	6.55705	5.05181	6.53403	5.70116	5.30685	5.59235	4.39386
MDM	5.96631	3.64541	4.74965	3.34684
DMS	5.04659	6.92385	3.87433	6.74455	5.12364	6.18012	4.69387
VMS	3.08251	3.76344	3.93589	3.55515	3.45347	4.52888
omission
MDL	4.6313	5.85745	6.12067	7.92439	4.53527	4.23242	7.63769	4.08557
MDM	3.75242	3.62776	3.54319	3.196
DMS	4.46872	6.54988	4.20328	6.17345	5.36335	5.53886	4.04551
VMS	2.99452	4.63604	4.51118	3.29117	3.58581	3.95377
premature
MDL	5.03168	5.31953	3.63839	4.85287	5.24808	4.14343	4.37973	4.24143
MDM	5.64704	3.41635	4.29832	3.40452
DMS	4.53756	7.31218	5.53401	5.43848	5.62258	4.95439	4.873
VMS	3.39339	3.53045	4.03133	3.24619	3.17532	4.56569
[truncated: 310 more columns]

## Sheet: Figure 5
Figure 5e
MDL	Significant bootstrapped frames (seconds, where 5 = trialstart, 17.5 = cue onset, NaN = not signficantly different from baseline)
Correct	5.09755	5.28634	5.47514	5.66394	5.85274	6.04154	6.23033	6.41913	6.60793	6.79673	6.98553	7.17432	7.36312	7.55192	7.74072	7.92952	8.11831	8.30711	8.49591	8.68471	8.87351	9.0623	9.2511	9.4399	9.6287	9.8175	10.0063	10.1951	10.3839	10.5727	10.7615	10.9503	11.1391	11.3279	11.5167	11.7055	11.8943	12.0831	12.2719	12.4607	12.6495	12.8383	13.0271	13.2159	13.4047	13.5935	13.7823	13.9711	14.1598
Omission	5.09755	5.28634	5.47514	5.66394	5.85274	6.04154	6.23033	6.41913	6.60793	6.79673	6.98553	7.17432	7.36312	7.55192	7.74072	7.92952	8.11831	8.30711	8.49591	8.68471	8.87351	9.0623	9.2511	9.4399	9.6287	9.8175	10.0063	10.1951	10.3839	10.5727	10.7615	10.9503	11.1391	11.3279	11.5167	11.7055	11.8943	12.0831	12.2719	12.4607	12.6495	12.8383	13.0271	13.2159	13.4047	13.5935	13.7823	NaN	14.1598
Premature	NaN	NaN	5.47514	5.66394	5.85274	6.04154	6.23033	6.41913	6.60793	6.79673	6.98553	7.17432	7.36312	7.55192	7.74072	7.92952	8.11831	8.30711	8.49591	8.68471	8.87351	9.0623	9.2511	9.4399	9.6287	9.8175	10.0063	10.1951	10.3839	10.5727	10.7615	10.9503	11.1391	11.3279	11.5167	11.7055	11.8943	12.0831	12.2719	12.4607	12.6495	12.8383	13.0271	NaN	NaN	13.5935	NaN	NaN	NaN
MDM	Significant bootstrapped frames (seconds, where 5 = trialstart)
Correct	NaN	NaN	NaN	NaN	NaN	NaN	6.23033	6.41913	6.60793	6.79673	6.98553	7.17432	7.36312	7.55192	7.74072	7.92952	8.11831	8.30711	8.49591	8.68471	8.87351	9.0623	9.2511	9.4399	9.6287	9.8175	10.0063	10.1951	10.3839	10.5727	10.7615	10.9503	11.1391	11.3279	11.5167	11.7055	11.8943	12.0831	12.2719	12.4607	12.6495	12.8383	NaN	13.2159	13.4047	NaN	NaN	NaN	NaN
Omission	NaN	NaN	NaN	NaN	NaN	NaN	NaN	NaN	NaN	NaN	NaN	NaN	7.36312	7.55192	7.74072	7.92952	8.11831	8.30711	8.49591	8.68471	8.87351	9.0623	9.2511	9.4399	9.6287	9.8175	10.0063	10.1951	10.3839	10.5727	10.7615	10.9503	11.1391	11.3279	11.5167	11.7055	11.8943	12.0831	12.2719	12.4607	12.6495	12.8383	13.0271	13.2159	13.4047	13.5935	13.7823	13.9711	14.1598
Premature	NaN	NaN	NaN	NaN	NaN	NaN	6.23033	6.41913	6.60793	6.79673	6.98553	7.17432	7.36312	7.55192	7.74072	7.92952	8.11831	8.30711	8.49591	8.68471	8.87351	9.0623	9.2511	9.4399	9.6287	9.8175	10.0063	10.1951	10.3839	10.5727	10.7615	10.9503	11.1391	11.3279	11.5167	NaN	NaN	NaN	12.2719	NaN	12.6495	12.8383	NaN	13.2159	NaN	NaN	NaN	13.9711	NaN
DMS	Significant bootstrapped frames (seconds, where 5 = trialstart)
Correct	NaN	NaN	NaN	NaN	NaN	NaN	NaN	6.41913	6.60793	6.79673	6.98553	7.17432	7.36312	7.55192	7.74072	7.92952	8.11831	8.30711	8.49591	8.68471	8.87351	9.0623	9.2511	9.4399	9.6287	9.8175	10.0063	10.1951	10.3839	NaN	10.7615	10.9503	NaN	NaN	NaN	NaN	NaN	NaN	NaN	NaN	NaN	NaN	NaN	NaN	NaN	NaN	NaN	NaN	NaN
Omission	NaN	NaN	NaN	NaN	NaN	NaN	6.23033	6.41913	6.60793	6.79673	6.98553	7.17432	7.36312	7.55192	7.74072	7.92952	8.11831	8.30711	8.49591	8.68471	8.87351	9.0623	9.2511	9.4399	NaN	9.8175	10.0063	10.1951	10.3839	NaN	NaN	NaN	NaN	NaN	NaN	NaN	NaN	NaN	NaN	NaN	NaN	NaN	NaN	NaN	NaN	NaN	NaN	NaN	NaN
Premature	5.09755	NaN	NaN	NaN	NaN	6.04154	6.23033	6.41913	6.60793	6.79673	6.98553	7.17432	7.36312	7.55192	7.74072	7.92952	8.11831	8.30711	8.49591	8.68471	8.87351	9.0623	9.2511	9.4399	9.6287	9.8175	10.0063	10.1951	10.3839	10.5727	10.7615	10.9503	11.1391	11.3279	11.5167	11.7055	11.8943	12.0831	12.2719	12.4607	12.6495	12.8383	13.0271	13.2159	13.4047	13.5935	13.7823	13.9711	14.1598
VMS	Significant bootstrapped frames (seconds, where 5 = trialstart)
Correct	NaN	NaN	NaN	NaN	NaN	NaN	NaN	NaN	NaN	NaN	NaN	NaN	NaN	NaN	NaN	NaN	NaN	NaN	NaN	NaN	NaN	NaN	NaN	NaN	NaN	NaN	NaN	NaN	NaN	NaN	NaN	NaN	NaN	NaN	NaN	NaN	NaN	NaN	NaN	NaN	NaN	NaN	NaN	NaN	NaN	NaN	NaN	NaN	NaN
Omission	NaN	NaN	NaN	NaN	NaN	NaN	NaN	NaN	NaN	NaN	NaN	NaN	NaN	NaN	NaN	NaN	NaN	NaN	NaN	NaN	NaN	NaN	NaN	NaN	NaN	NaN	NaN	NaN	NaN	NaN	NaN	NaN	NaN	NaN	NaN	NaN	NaN	NaN	NaN	NaN	NaN	NaN	NaN	NaN	NaN	NaN	13.7823	13.9711	14.1598
Premature	NaN	NaN	NaN	NaN	NaN	NaN	NaN	NaN	NaN	NaN	NaN	NaN	NaN	NaN	NaN	NaN	NaN	NaN	NaN	NaN	NaN	NaN	NaN	NaN	NaN	9.8175	NaN	NaN	NaN	10.5727	10.7615	NaN	NaN	NaN	NaN	NaN	NaN	NaN	NaN	NaN	NaN	12.8383	13.0271	NaN	13.4047	13.5935	NaN	NaN	NaN
[truncated: 19 more columns]

## Sheet: Figure S2
Figure 2a
MDL_Cap	204.286	224.465	131.661	99.2909	172.481	213.193	172.481	99.8771	141.455	196.53	197.099	162.037	174.231	123.929	169.5	201.052	243.348
MDM_Cap	122.976	158.892	123.75	119.456	142.923	169.895	131.885	129.43	174.261	180.708	122.552	283.704	164.473	222.81	172.372	104.63
Figure 2b
MDL_Sag	14.3972	10.6036	7.42202	10.411	7.81813	8.15866	7.81813	15.3539	7.15564	12.64	6.02233	9.87085	10.994	14.5799	9.79023	19.4729	11.4958	10.463	11.6376
MDM_Sag	9.70817	10.6241	3.39059	26.4218	16.8249	14.068	2.54592	6.69045	17.5683	12.3236	22.9859	11.4436	3.87768	13.8459	24.2969	4.82017

## Sheet: Figure S3
Fig. S2
Panel b							Panel e
Change in resting membrane potential (mV)							Spike frequency (Hz) induced by injected current steps (pA)
	hM4Di + CNO	mCherry (control) + CNO					Current (pA)	aCSF (control)	CNO
	-10.2067	-0.025695					100	4.9725	0
	-3.57942	3.81662						4.9946	0
	-8.94336	2.81918						0	0
	-4.11573	3.28311						0	0
	-5.86624							0	0
	-3.74375							3.7263	0
								3.5913	5.1576
								5.7342	0
								2.8818	0
Panel c								0	0
Spike frequency (Hz)							125	9.4661	0
	aCSF (control)	CNO						9.9621	0
	3.66667	0						4.8827	0
	0.8	0.4						4.2097	0
	2.93333	0.4						4.0557	0
	3.2	0						7.2271	4.0868
	0.4	0						6.2996	8.7381
	4.2	2.43333						9.7533	1
								5.9001	4.1679
								5.5072	4.444
Panel d							150	13.526	0
Rheobase (pA)								12.654	1
	aCSF (control)	CNO						9.762	0
	114.639	180.236						7.8949	3.6206
	117.962	152.817						8.0073	4.4235
	126.546	181.785						10.455	7.4612
	165.769	182.605						10.128	12.018
	192.162	223.326						13.83	7.752
	129.402	148.833						8.8593	6.9261
	128.454	135.035						9.7137	8.3505
	144.786	152.048					175	16.741	3.9585
	149.367	170.699						15.851	1
	140.696	129.543						14.564	7.03
								11.014	7.8216
								11.324	8.4149
								13.625	10.45
								13.424	15.164
								17.433	12.957
								11.583	11.108
								14.043	12.144
							200	20.74	7.8063
								19.311	9.4373
								18.299	10.629
								14.075	10.716
								13.96	11.418
								16.658
								16.553
								21.001	18.12
								15.468	14.564
								17.792	15.717

## Sheet: Figure S4
Fig. S3
Panel c							Panel d							Panel m							Panel o							Panel n							Panel p
PFC-MDL							PFC-MDL							PFC-MDL							PFC-MDL							PFC-DMS							PFC-DMS
Premature responses (%)	Animal	Saline	CNO (5 mg/kg)	CNO (10 mg/kg)			Omissions (%)	Animal	Saline	CNO (5 mg/kg)	CNO (10 mg/kg)			Accuracy (%)	Animal	Saline	CNO (5 mg/kg)	CNO (10 mg/kg)			Omissions (%)	Animal	Saline	CNO (5 mg/kg)	CNO (10 mg/kg)			Accuracy (%)	Animal	Saline	CNO (5 mg/kg)	CNO (10 mg/kg)			Omissions (%)	Animal	Saline	CNO (5 mg/kg)	CNO (10 mg/kg)
Half hour block 1	1	18.3333	9.7561	10.9375			Half hour block 1	1	25	15.1515	32.4675			Cue 1 s	1	76.1905	74.5223	66.6667			Cue 1 s	1	24.4755	10.8696	38.8889			Cue 1 s	1	85.034	89.8649	82.1192			Cue 1 s	1	9.09091	6.54762	4.54545
	2	10.1796	10.4294	3.64964				2	20	7.52688	23.6842				2	90.9639	86	91.4729				2	5.97015	11.2903	20.8092				2	88.764	89.8551	89.7727				2	20.354	19.5652	23.5294
	3	9.82143	1.05263	4.41176				3	19.4444	35.5932	42.5532				3	70.2703	66.6667	73.0769				3	30.6306	45.9459	61.9718				3	89.3617	88.5135	91.9708				3	14.6893	12.9213	12.2699
	4	17.2131	2	1.17647				4	9.58904	20.9677	16.6667				4	85.5556	84.7826	87.0968				4	14.1509	40.4762	44.0678				4	94.0678	94.9275	89.5161				4	15.6028	8.80503	18.8679
	5	25.2174	5.10204	5.95238				5	2.43902	9.23077	12.963				5	78.0488	79.845	77.9817				5	6.47482	2.8777	12.1212				5	90.1235	84.0909	82.3529				5	21.2963	18.9189	11.5108
	6	24.2188	13.1148	1.72414				6	8.43373	14.1026	31.5789				6	86.4865	89.7959	92.1053				6	12.5926	15.873	13.4328				6	83.6879	81.25	80.8219				6	8.80503	15.8416	22.6804
	7	14.5299	13.1579	21.5686				7	3.33333	16.6667	10				7	87.931	84.6154	84.2105				7	17.6056	25	16.9492				7	91.195	85.034	89.4737				7	10.7527	11.7978	18.4211
	8	24.1611	19.1667	12.6866				8	5.61798	7.29167	11.9048				8	94.6809	89.0244	90.2778				8	15.5172	26.9565	25.2427				8	83.1325	79.1209	78.8462				8	28.5714	22.9508	16.6667
	9	24.7525	13.8889	14.2857				9	6.66667	15.493	26.6667				9	87	88.8889	88.8889				9	8.40336	22.0339	23.8532				9	85.1485	79.7297	84.1121				9	11.7647	19.5876	20.438
	10	20	24.7706	20.5479				10	8.75	10.6383	22.6667				10	81.3187	89.2857	75.3846				10	27.1318	39.1304	36.4486				10	83.3333	87.0504	80.7143				10	11.039	13.7931	12.3529
	11	15.873	3.59307	8.95522				11	45.2381	58.1294	43.8596				11	85.7143	76.3158	72.3404				11	49.0909	40	39.7727			Cue 0.5 s	1	63.1206	63.0872	64.9682			Cue 0.5 s	1	9.14634	8.38323	5.55556
Half hour block 2	1	12.5	11.4754	15.0794			Half hour block 2	1	22.973	16.0494	25.2747			Cue 0.5 s	1	74.4186	68.254	53.8462			Cue 0.5 s	1	35.2113	25.5435	47.8261				2	79.1045	81.5789	84.507				2	39.2857	20	39.1667
	2	20	12.8049	2.8777				2	9.52381	11.9565	20.8791				2	69.5946	76.1364	77.7778				2	11	13.8211	31.0345				3	72	76.5152	74.4				3	26.7045	16.2921	20.6061
	3	6.14035	1.06383	1.47059				3	17.3913	34.7826	50.9804				3	64.5161	57.1429	51.8519				3	44.7368	61.0619	58.9041				4	61.8182	68.3824	70.0855				4	19.0141	15	20.5128
	4	15.3226	2	2.35294				4	9.33333	23.2143	40.4762				4	77.2152	69.7674	75				4	23.8095	47.619	50.8475				5	81.6901	74.6269	69.0909				5	30.1887	37.5	20.7143
	5	27.8261	2.06186	3.44828				5	3.8961	18.75	5.35714				5	71.6981	71.4286	76.0417				5	20	13.7681	23.1343				6	72.6496	68.75	69.1176				6	24.375	19.6078	29.8969
	6	20.4724	11.5702	6.89655				6	4.10959	7.79221	7.59494				6	80.1887	76.2887	71.1538				6	16.7883	17.0543	20.3008				7	76.3514	62.585	71.1538				7	15.6757	13.4831	27.3333
	7	5.12821	6.25	2				7	8.75	18.75	11.2676				7	71.4286	65.9794	75.9494				7	28.8732	28.5714	30.2521				8	70.5128	64.6341	58.2524				8	32.2314	31.746	17.6
	8	21.1921	21.1864	9.02256				8	4	4.21053	6.81818				8	80	86.3014	79.1667				8	20.8696	34.2105	29.8077				9	61.2245	61.6438	70				9	14.4068	24.4898	16.7883
	9	20.3883	16.1905	14.2857				9	9.09091	3.75	5				9	82.5243	72	74.0741				9	6.55738	32.7586	50.4425				10	70.9402	75.1938	77.3438				10	16.2338	17.7143	19.883
	10	14.1176	11.9266	4.22535				10	17.7215	17.7778	29.8507				10	72.2222	75.5556	75				10	27.3438	51.0638	44.0367			Cue 0.2 s	1	57.2464	51.4286	55.3846			Cue 0.2 s	1	12.1212	8.43373	15.3409
	11	4.7619	7.14286	7.46269				11	33.3333	66.6667	43.1818				11	48.1481	53.3333	81.5789				11	50	55.0725	53.2609				2	76.1194	80.6452	73.5294				2	40.708	32.9787	42.5
Half hour block 3	1	7.5	6.61157	13.3858			Half hour block 3	1	33.8028	16.6667	14.8148			Cue 0.2 s	1	52.5	53.5714	55.1724			Cue 0.2 s	1	40.8451	32.2581	62.4242				3	75.6757	76.4228	70.9091				3	33.526	26.4045	30.4878
	2	18.4524	15.7576	6.47482				2	8.82353	7.61905	22.9885				2	56.0811	60	70.5882				2	16.4179	23.3871	34.3023				4	45.5556	52.9412	54.717				4	34.0278	30.8176	27.3885
	3	3.6036	0	0				3	20.2899	26.8657	50				3	45	47.0588	28.5714				3	65.2542	68.1034	79.7297				5	66.6667	80.3571	66.25				5	52.8302	46.8468	39.2857
	4	8.19672	3.9604	2.38095				4	5.55556	16	30				4	59.2593	56.25	50				4	49.0741	59.0361	61.6667				6	67.6768	62.2642	64.9123				6	35.625	44.1176	37.5
	5	15.0442	4.12371	9.1954				5	1.5873	5.35714	2.04082				5	62	62.2449	68.5393				5	25.1799	25	27.0677				7	52.8455	57.9365	57.8947				7	27.957	24.8588	31.1258
	6	24.031	15.4472	7.82609				6	3.2967	7.5	12.1951				6	60.2273	61.5385	67.033				6	26.8657	25.5814	28.5714				8	51.7241	55.2239	49.3671				8	48.7603	45.2381	33.3333
	7	5.88235	6.19469	3				7	9.43396	8.57143	10.5263				7	65	63.2184	55.5556				7	41.844	34.2857	43.6975				9	53.5714	49.1803	44.5652				9	28.3333	37.1134	31.6547
	8	17.8808	21.4876	6.76692				8	1.08696	5.88235	10.7692				8	67.1429	58.6207	65.5738				8	35.3448	46.5517	38.0952				10	60.1942	64.9123	62.7119				10	23.871	27.2727	27.907
	9	26.9231	15.8879	22.5806				9	1.13636	2.35294	2.40964				9	66.6667	56.6038	66.6667				9	28.4553	47.8261	57.3913
	10	8.13953	4.54545	1.42857				10	18.9655	24.7059	26.3158				10	52.381	65	57.377				10	46.4567	55.3191	41.4414
	11	6.87831	3.63636	5.47264				11	46.3727	57.1429	47.6006				11	58.8235	50	48.4848				11	68.5185	59.1549	60
Half hour block 4	1	12.7778	9.28103	13.1342			Half hour block 4	1	35.1852	24.359	23.2877
	2	16.2107	12.9973	4.33405				2	7.47664	7.76699	22.2222
	3	6.52179	0.705487	1.96078				3	27.9412	39.2857	54.5455
	4	13.5775	2.65347	1.97012				4	12.3077	17.1875	43.6364
	5	22.6959	3.76254	6.19869				5	7.35294	1.92308	13.2075
	6	22.9074	13.3774	5.48226				6	4.10959	9.23077	11.6667			Panel m							Panel o							Panel n							Panel p
	7	8.51349	8.5342	8.85621				7	7.24638	7.93651	33.3333			PFC-MDM							PFC-MDM							PFC-VMS							PFC-VMS
	8	21.078	20.6136	9.49201				8	0	6.17284	7.22892			Accuracy (%)	Animal	Saline	CNO (5 mg/kg)	CNO (10 mg/kg)			Omissions (%)	Animal	Saline	CNO (5 mg/kg)	CNO (10 mg/kg)			Accuracy (%)	Animal	Saline	CNO (5 mg/kg)	CNO (10 mg/kg)			Omissions (%)	Animal	Saline	CNO (5 mg/kg)	CNO (10 mg/kg)
	9	24.0213	15.3224	17.0507				9	9.375	2.66667	12.1622			Cue 1 s	1	85	80.2083	72.2222			Cue 1 s	1	38.3838	28	57.1429			Cue 1 s	1	81.4815	65.9794	81.3953			Cue 1 s	1	5.55556	7.54717	14.4231
	10	14.0857	13.7476	8.73396				10	25.641	58.8235	21.7391				2	85.7143	86.4407	89.3617				2	16.8	33.0275	51.7544				2	90.9091	94.3038	92.6667				2	9.67742	8	14.2857
	11	9.17108	4.79076	7.29685				11	35.4839	52.0833	52.5				3	98.0769	90.7692	88.0597				3	26.7606	39.4495	22.7273				3	87.2549	80.1802	72.3077				3	26.0563	14.5985	17.4603
Half hour block 5	1	12.7778	9.28103	13.1342			Half hour block 5	1	19.4805	19.0476	23.2143				4	82.1192	80.292	84.0278				4	4.04624	1.26582	1.78571				4	87.7551	86.6667	86.8852				4	45.6522	45.6522	39.6226
	2	16.2107	12.9973	4.33405				2	10.101	9.375	35				5	95.2381	84.3137	95.3488				5	38.6555	33.3333	44.898				5	85.5072	88.0952	95.7143				5	16.4706	19.4444	10.2564
	3	6.52179	0.705487	1.96078				3	19.6429	41.3793	86.6667				6	91.2281	89.8551	98.0392				6	37.5	41.0256	46.9388				6	92.3077	84.507	88.8889				6	20.8696	34.8624	33.5766
	4	13.5775	2.65347	1.97012				4	12.5	15.9091	21.0526				7	55.8559	62.3377	55.5556				7	0.847458	2.80899	5.88235				7	89.5522	82.1656	80.625				7	17.8161	9.89011	10.929
	5	22.6959	3.76254	6.19869				5	15.6863	3.7037	2.22222				8	78.2946	80.3279	82.8358				8	1.47059	0.775194	5.33333				8	94.2308	91.4894	91.1504				8	5.84795	5.35714	10.4167
	6	22.9074	13.3774	5.48226				6	14.2857	7.8125	10.6061				9	72.0588	77.2727	75.3086				9	26.087	11.6505	9.375				9	82.8829	82.7586	88.5965				9	10	6.96203	9.44882
	7	8.51349	8.5342	8.85621				7	11.4754	9.61538	17.6471				10	84.8485	76.6667	86.1111				10	55.8442	56.7901	66.6667				10	77	87.5	78.5714				10	4.5045	9.67742	8.13953
	8	21.078	20.6136	9.49201				8	5.40541	4.71148	5.12821				11	76.1589	70.3226	72.3577				11	4.34783	7.14286	3.26797				11	83.0769	87.9433	79.845				11	4.24242	2.43902	2.33918
	9	24.0213	15.3224	17.0507				9	14.2857	7.07474	0			Cue 0.5 s	1	73.1707	74.359	50			Cue 0.5 s	1	57.1429	39.7351	41.6667				12	96.2963	91.9786	86.9822				12	6.17978	2.53807	7.40741
	10	14.0857	13.7476	8.73396				10	17.7695	17.3913	57.1429				2	76.3636	77.4194	76.1905				2	38.2114	28.972	59.6491			Cue 0.5 s	1	59.375	62.069	55.1282			Cue 0.5 s	1	11.7241	14.2857	22.8571
	11	9.17108	4.79076	7.29685				11	17.8082	14.7541	38.4615				3	86.0465	80	73.6842				3	39.4366	48.1481	35.2273				2	73.6486	77.305	79.1667				2	19.3548	16.185	19.2308
															4	62.6866	71.6535	64.6259				4	15.6069	9.55414	2.36686				3	61.2903	63.6364	58.8235				3	32.8671	21.1679	23.4043
															5	84.4828	77.5	84.0909				5	47.0588	42.8571	49.4845				4	69.2308	58.5366	53.7037				4	42.8571	54.9451	49.0741
Panel e							Panel f								6	74.4681	76	69.2308				6	47.9167	53.4483	59.7938				5	64.4737	74.359	67.2414				5	15.5556	24.7619	22.0779
PFC-MDL							PFC-MDL								7	51.8519	50.3106	53.9474				7	5.83333	0.564972	18.8119				6	77.4648	77.9661	81.6092				6	37.069	46.8468	36.9565
Accuracy (%)	Animal	Saline	CNO (5 mg/kg)	CNO (10 mg/kg)			Omissions (%)	Animal	Saline	CNO (5 mg/kg)	CNO (10 mg/kg)				8	64.7059	63.5593	64.6154				8	3.64964	2.30769	8.55263				7	77.1186	68.7943	70.5036				7	28.9017	19.6721	21.7391
Half hour block 1	1	63.4921	66.2791	56.4103			Half hour block 1	1	20.2797	13.587	32.0988				9	66	66.6667	62.5				9	42.3913	17.1717	9.27835				8	80	80.6818	82.1782				8	19.2982	11.6071	18.0556
	2	70.2703	66.0714	82.2581				2	5.97015	16.9355	15.6069				10	86.9565	82.7586	92				10	68.8312	61.7284	75				9	71.1712	70.5882	63.0631				9	12.9771	12.6582	11.7188
	3	59.5745	65.625	61.2903				3	38.7387	29.7297	73.2394				11	67.1053	59.4203	60.3306				11	9.83607	15.5556	12.3377				10	66.6667	72.7273	73.9726				10	15.0442	14.0496	8.98876
	4	69.6429	73.913	75.5556				4	24.5283	21.4286	47.4576			Cue 0.2 s	1	60	52.0548	18.75			Cue 0.2 s	1	71.4286	43.7086	59.5745				11	73.6434	71.4286	58.3333				11	8.87574	10.4938	9.24855
	5	67.8571	74.3243	77.5862				5	13.6691	8.63309	17.4242				2	69.3878	60.4651	68.5714				2	47.619	51.3761	64.3478				12	75.8389	79.6512	81.9277				12	11.4286	6.63265	8.94737
	6	68.3333	70.3704	73.6111				6	16.2963	23.8095	19.403				3	57.1429	64.4444	70				3	70.8333	56.4815	65.1685			Cue 0.2 s	1	46.2963	36.7816	50			Cue 0.2 s	1	23.9726	12.5	32.6923
	7	79.7468	73.6111	72				7	10.5634	10.7143	12.7119				4	40	47.8992	47.0149				4	37.7907	17.0886	10.119				2	62.6016	75.6098	67.7419				2	31.383	28	29.1209
	8	79.6875	83.7209	70.4545				8	10.3448	29.5652	16.5049				5	71.875	64.2857	75.7576				5	65.5462	62.6506	60.6061				3	58.7302	57.8947	46.6667				3	53.9007	41.1765	26.455
	9	80.6452	81.6327	73.3333				9	19.3277	20.339	35.7798				6	79.4118	65.1163	66.6667				6	61.7021	61.5385	68.3673				4	69.0476	75.7576	65.9091				4	50	61.7021	52.8846
	10	75.6757	82.0513	71.7949				10	18.6047	41.3043	21.4953				7	43.299	52	38.4615				7	11.2069	9.55056	27.1845				5	49.1228	57.1429	44.6809				5	35.2273	34.8624	38.1579
	11	73.3333	23.0769	31.25				11	70.9091	40	32.9545				8	62.931	48.6239	55.5556				8	8.95522	9.84848	6.57895				6	70	74.2857	87.5				6	46.4912	68.75	64.7059
Half hour block 2	1	67.1875	65.8228	52.9412			Half hour block 2	1	17.4825	10.8696	33.3333				9	48.8889	50.7246	43.8356				9	51.087	31	17.5258				7	72.3404	72.5664	61.9469				7	41.954	35.7143	33.6957
	2	77.8947	78.8235	82.0513				2	6.46766	11.2903	13.2948				10	88.8889	72	85				10	75	63.4146	80.3738				8	70.2479	63.75	60				8	25	20	26.0563
	3	66.6667	50	44.4444				3	32.4324	34.2342	50.7042				11	56.8493	49.1803	57.6923				11	10.8696	25.4144	21.4286				9	61.7021	54.2857	51.4563				9	25.7812	32.7044	18.75
	4	86.2069	71.4286	60				4	21.6981	38.0952	25.4237																		10	57.1429	64.2857	54.2373				10	26.3636	21.7742	24.7191
	5	68.8312	77.4194	82.5397				5	7.91367	9.35252	11.3636																		11	43.4426	44.5378	49.0385				11	19.7605	16.3636	11.1111
	6	77.2727	77.5862	75.9259				6	7.40741	10.3175	13.4328																		12	62.3288	57.9882	54.9669				12	16.2011	9.59596	17.5532
	7	72.7273	71.1111	70.4545				7	21.1268	17.8571	17.7966
	8	82	81.0345	68.75				8	22.4138	26.087	20.3883
	9	79.4521	75.9259	81.9672				9	10.084	28.8136	29.3578			Panel m							Panel o							Panel n							Panel p
	10	72.5	50	67.2131				10	30.2326	7.6087	34.5794			PFC-eYFP							PFC-eYFP							PFC-eYFP							PFC-eYFP
	11	50	56.0976	80				11	23.6364	38.5714	46.5909			Accuracy (%)	Animal	Saline	CNO (5 mg/kg)	CNO (10 mg/kg)			Omissions (%)	Animal	Saline	CNO (5 mg/kg)	CNO (10 mg/kg)			Accuracy (%)	Animal	Saline	CNO (5 mg/kg)	CNO (10 mg/kg)			Omissions (%)	Animal	Saline	CNO (5 mg/kg)	CNO (10 mg/kg)
Half hour block 3	1	72.1311	65.1685	71.6418			Half hour block 3	1	27.972	9.78261	23.4568			Cue 1 s	1	89.726	85.8156	85.8156			Cue 1 s	1	1.27389	2	2.5641			Cue 1 s	1	90.5063	94.2857	93.5065			Cue 1 s	1	13.4328	16.9591	10
	2	71.7172	72.7273	78.2051				2	6.96517	16.9355	16.185				2	89.2405	88.6076	96.0894				2	5.11364	5.91398	1.57895				2	88.3436	81.7073	83.125				2	4.97238	0.555556	7.56757
	3	52.7778	60.7143	60.8859				3	34.2342	40.5405	36.6197				3	99.3939	88.1579	93.8776				3	3.97727	6.28571	0.584795				3	89.1156	94.5946	89.2857				3	3.20513	4.51613	5.96026
	4	74.6269	75	72.7273				4	19.8113	10.7143	66.1017				4	95	91.9753	81.3793				4	7.51174	9.52381	6.21762				4	94.3262	95.1613	93.4959				4	5.88235	13.1944	10.219
	5	69.8413	66.1765	63.0769				5	10.7914	5.7554	3.0303				5	92.053	89.172	89.2857				5	4.7619	1.76471	11.7647				5	84.6667	85.6164	89.726				5	3.5503	5.84795	6.97674
	6	79.3651	86.7925	80				6	11.1111	8.73016	12.6866				6	73.1959	73.0769	71.875				6	0.961538	2.32558	2.38095				6	82.7586	79.562	86.9863				6	6.875	10.625	6.28931
	7	62.5	68.8889	75				7	16.1972	19.2857	17.7966				7	95.4839	96.2963	93.0233				7	4.73373	3.35196	2.94118				7	83.6066	86.8966	84.8276				7	15.3846	5.98802	6.91824
	8	84	80	88.8889				8	12.931	20.8696	14.5631				8	91.6667	83.6364	91.5385				8	2.0979	5.26316	1.3245				8	96	86.7133	83.2215				8	2.68817	8.69565	10.8571
	9	74.359	80	78.1818				9	3.36134	9.32203	30.2752				9	92.973	93.6508	88.9503				9	2.0202	2.03046	5.91133				9	92.1429	94.5946	91.9463				9	11.7284	14.7727	14.2857
	10	69.3548	74.4681	71.4286				10	18.6047	32.6087	14.9533				10	86.0294	92.1986	91.6667				10	5	5.42169	4.60526				10	95.5696	92.8571	92.2535				10	8.93855	3.31492	3.7037
	11	64.8077	80	70.9677				11	33.4545	25.7143	34.0909				11	86.5772	80.3797	87.7301				11	4.71204	5.68182	2.77778				11	86.3636	84.1463	81.8182				11	2.5641	3.60825	2.23464
Half hour block 4	1	79.1667	72.1519	56.0976			Half hour block 4	1	20.2797	11.9565	27.7778				12	90	82.7586	85.7143				12	22.0588	12.8571	20				12	96.8553	98.1481	95.1515				12	2.40964	2.36686	2.87356
	2	70.3704	84.375	77.9661				2	4.97512	4.83871	25.4335				13	94.0299	98.5915	91.6667				13	17.284	16.4706	18.6667			Cue 0.5 s	1	77.3723	82.4427	82.9932			Cue 0.5 s	1	26	20.3488	16.6667
	3	64.2857	61.9048	76.9231				3	21.6216	41.4414	45.0704			Cue 0.5 s	1	70	75	70			Cue 0.5 s	1	5.84416	3.79747	6.45161				2	78.75	66.8831	71.519				2	8.28729	7.73481	7.56757
	4	64.2857	72	68.7374				4	4.71698	27.381	31.5254				2	82	84.472	84.8684				2	11.7978	10.2151	13.2275				3	76.2238	70.1299	72.1429				3	5.73248	2.5	3.97351
	5	75.3846	70.5882	76.7857				5	9.35252	5.7554	12.1212				3	86.3309	79.4326	93.8776				3	16.5714	11.5607	6.93642				4	76.3359	83.3333	88.3929				4	12.6667	14.8649	18.8406
	6	75.3846	75.4386	82.2581				6	10.3704	8.73016	8.95522				4	80.9524	80.9211	77.5194				4	9.38967	16.1905	10.8808				5	72.1429	76.2238	74.2647				5	11.7647	6.97674	9.88372
	7	81.8182	72.4138	73.3333				7	16.1972	20	22.0339				5	72.2222	65.035	69.5312				5	7.69231	8.77193	20.5882				6	70.9459	75.1724	75.6944				6	6.74847	6.79012	6.21118
	8	87.5	72	80.8824				8	15.5172	5.21739	19.4175				6	58.2418	52.0548	51.9481				6	4.80769	2.43902	1.19048				7	72.5664	76.2238	78.2609				7	20	9.52381	20
	9	80.2469	63.4146	76.3158				9	5.04202	16.1017	31.1927				7	89.1892	78.6667	77.686				7	9.46746	10.1124	9.42029				8	86.5854	72.7273	67.1053				8	8.10811	9.43396	10.8571
	10	65.1163	82.8571	63.3333				10	18.6047	42.3913	40.1869				8	85.9813	78.7037	85.0394				8	12.6761	9.21053	2				9	82.8125	81.6993	78.8321				9	19.1358	11.8644	19.6721
	11	69.2308	80	76.4706				11	49.0909	8.57143	35.2273				9	83.0409	85.6354	81.7647				9	9.59596	5.05051	12.3762				10	81.761	78.6164	79.845				10	6.25	7.22222	15.3374
Half hour block 5	1	58.8235	62.9032	51.5152			Half hour block 5	1	13.986	22.2826	33.3333				10	79.4118	84.9315	72.5806				10	7.54717	4.81928	11.6883				11	78.125	73.7805	72.973				11	7.14286	4.12371	9.44444
	2	73.8095	85.7143	83.0986				2	8.95522	14.5161	15.6069				11	70.5521	62.5	77.2152				11	5.26316	16.6667	5.49451				12	83.9744	88.1988	89.1566				12	5.38922	1.17647	3.44828
	3	75	57.1429	60.8859				3	18.9189	33.3333	51.4085				12	68	70	66.6667				12	24.2857	23.2877	18.9189			Cue 0.2 s	1	70.922	74.4681	72.9508			Cue 0.2 s	1	20.297	42.1053	29.1209
	4	79.3103	69.697	66.6667				4	16.9811	48.8095	18.6441				13	91.8033	87.5	88.7097				13	24.6914	34.8837	20.5128				2	64.7887	61.0294	69.5035				2	17.6796	17.2222	18.617
	5	72.3077	71.6418	73.5849				5	10.0719	11.5108	18.9394			Cue 0.2 s	1	57.7778	61.3636	59.1549			Cue 0.2 s	1	10.6918	9.61538	8.72093				3	59.5041	57.4468	61.0294				3	17.8344	10.6918	10.4575
	6	86	71.4286	77.0492				6	11.1111	7.93651	7.46269				2	63.6364	70.6767	65.0407				2	26.257	21.0811	32.2917				4	65.8537	73.2143	80.3922				4	19.6078	22.7586	25.8993
	7	76.5625	72.0588	79.0698				7	23.2394	20	21.1864				3	74	69.1589	67.8832				3	38.9831	33.1429	11.5607				5	58.7786	60.4478	72.6562				5	16.2791	14.1176	19.2982
	8	80	79.2453	88.4615				8	10.3448	26.087	23.301				4	70	71.6312	66.6667				4	15.493	20.5742	18.75				6	60	59.7015	60.4839				6	23.9264	14.1104	17.0886
	9	86.9565	75	78.5714				9	6.72269	26.2712	10.0917				5	59.1549	47.8571	53.8462				5	10.6509	12.2093	19.4118				7	60.1852	54.1353	55.1402				7	22.4359	16.3743	30.8642
	10	64	83.3333	80				10	13.9535	23.913	13.0841				6	55.2941	41.1765	40.7895				6	7.84314	9.30233	1.20482				8	66.0714	63.8298	61.3333				8	8.06452	9.375	13.6364
	11	66.6667	80	66.6667				11	23.6364	40	7.95455				7	58.7786	51.4085	63.3663				7	18.3432	16.7598	25.1799				9	74.7826	65.0794	62.7737				9	28.2209	27.8409	23.6264
															8	68.8312	56.383	68.4685				8	32.3944	22.2222	10.6667				10	67.1533	71.5232	71.7742				10	17.4157	12.7072	21.8182
															9	65.1899	70.3226	65.5844				9	16.3265	15.736	23.5294				11	66.8874	63.8889	80				11	16.3265	12.9534	23.3333
															10	56.6372	56.4103	49.4737				10	18.125	15.7576	25.3247				12	66.6667	69.0789	70.8861				12	4.79042	8.82353	7.47126

## Sheet: Figure S5
Panel a	Accuracy				Premature				Omission
5s	7.5s	12.5s		5s	7.5s	12.5s		5s	7.5s	12.5s
95.7245	92.112	92.3513		1.3986	6.81818	8.74126		25	24.4755	29.5455
82.8496	85.3234	78.979		1.97628	2.55906	8.26772		23.1225	18.3071	26.1811
95.0495	93.8462	91.6667		8.13008	12.6531	25.7143		9.7561	7.7551	15.5102
78.9941	78.2334	82.0312		4.25	9.75	22.4439		11.25	11	13.7157
87.907	88.587	88.4146		1.52091	7.92453	11.3636		16.73	22.6415	26.5152
87.3303	84.2105	78.9157		1.8315	4.05904	15.8088		17.2161	18.8192	23.1618
85.6089	83.6502	78.7879		3.07167	3.7415	7.48299		4.43686	6.80272	2.72109
77.9412	71.0383	66.6667		5.99251	9.70149	23.4201		17.603	22.0149	24.1636
91.2568	84.0659	75.3731		4.78261	8.73362	24.6753		15.6522	11.7904	17.316
93.956	90.7781	88.6207		1.69492	4.14634	15.3659		10.1695	11.2195	13.9024
84.5833	85.1528	72.5389		3.95683	7.5	13.9785		9.71223	10.7143	16.8459
93.133	90.5579	87.5622		2.12766	4.28571	9.96441		15.2482	12.5	18.5053
91.2752	87.4172	87.6923		2.87356	8.57143	18.2857		11.4943	5.14286	7.42857
89.9408	90.9968	87.5502		3.1746	10.2902	20.21		7.40741	7.65172	14.4357
90.6137	91.1765	87.7395		2.60047	2.12766	6.16114		31.9149	33.5697	31.9905
94.2708	91.1111	92.2619		2.12766	9.82906	14.5299		16.1702	13.2479	13.6752
76.7956	78.4946	67.2566		3.04183	8.33333	23.8636		28.1369	21.2121	33.3333
92.7273	92.5926	90.4762		1.23457	1.21951	13.5802		30.8642	32.9268	34.5679
98.5075	92.4528	85.7143		0	16.4179	48.4848		0	4.47761	9.09091
77.6	83.6538	62.1622		3.52113	16.3121	33.3333		8.4507	9.92908	14.1844
94.4444	92.5234	100		3.0303	7.83133	42.6829		31.5152	27.7108	20.122
97.9167	100	98.4375		3.53982	12.3894	26.3158		11.5044	11.5044	17.5439
80.3738	74.7664	86.4407		7.44681	17.1123	39.0374		35.6383	25.6684	29.4118
90.404	88.4131	88.6544		0.55814	1.76909	3.53488		25.7674	24.3017	25.9535
85.6436	79.7468	75.641		3.78151	25.6303	56.4854		11.3445	7.98319	10.8787
Panel i
depth
0	0	0	0	0
0.1	0.3	0.62	0.4	0.0505051	0.030303	0.038835	0.0194175	0	0
0.2	0.0909091	0.141414	0.0776699	0.0485437	0.409449	0.204724	0.73	0.75
0.3	0.252525	0.444444	0.242718	0.412621	0.814961	0.385827
0.4	0.83	0.88	0.505051	0.545455	0.708738	0.776699	0.874016	0.472441
0.5	0.9	0.9	0.656566	0.686869	0.883495	0.854369	0.905512	0.559055
0.6	0.9	0.92	0.727273	0.79798	0.92233	0.873786	0.937008	0.661417
0.7	0.94	0.727273	0.89899	0.961165	0.92233	0.992126	0.740157
1	1	1	1	0.970874	1	0.874016
1.2	1	1
